# Supplementary material for: Eco-Bio-Social Determinants for House Infestation by Non-domiciliated Triatoma dimidiata in the Yucatan Peninsula, Mexico
Source: PLoS Negl Trop Dis. 2013 Sep 26;7(9):e2466. doi: 10.1371/journal.pntd.0002466 (PMC3784500; doi:10.1371/journal.pntd.0002466)
Supplement: Table S3 — Correlation analysis among the 9 variables retained in the multivariate analysis. (XLSX) [file pntd.0002466.s003.xlsx]

## Sheet: Sheet1
Variables	Number of dogs	Location of chickens	Distance to Bush	Removing trash from peridomicile	Presence of rock piles	Presence of perching birds	Presence of firewood inside the house	Incomplete plastering of walls	Distance to street light
	1	2	3	4	5	6	7	8	9
1	1	0.117	-0.1571	0.0975	0.0218	0.2271	-0.0381	0.0277	0.0696
2	-	1	-0.0306	0.0926	0.1018	0.0662	-0.079	-0.0474	0.0373
3	-	-	1	0.0332	0.0535	-0.0954	-0.0464	0.0421	-0.1157
4	-	-	-	1	0.0486	0.0597	-0.11	-0.026	0.0204
5	-	-	-	-	1	0.0723	-0.0406	-0.1341	0.0003
6	-	-	-	-	-	1	-0.0034	0.0342	0.0012
7	-	-	-	-	-	-	1	-0.1289	0.0153
8	-	-	-	-	-	-	-	1	-0.0394
9	-	-	-	-	-	-	-	-	1
